# Supplementary material for: On-Demand Droplet Routing and Splitting Using Independently Addressable Interdigitated Electrodes
Source: Micromachines (Basel). 2026 Mar 20;17(3):375. doi: 10.3390/mi17030375 (PMC13028701; doi:10.3390/mi17030375)
Supplement: Supplementary file 1 [file micromachines-17-00375-s001.zip]

Archive with 2 entries (2 files):
- Figure_Data.xlsx
- Supplementary_Information.pdf
