# Supplementary material for: On-Demand Droplet Routing and Splitting Using Independently Addressable Interdigitated Electrodes
Source: Micromachines (Basel). 2026 Mar 20;17(3):375. doi: 10.3390/mi17030375 (PMC13028701; doi:10.3390/mi17030375)
Supplement: Supplementary file 1 [file micromachines-17-00375-s001.zip › Figure_Data.xlsx]

## Sheet: README
File: Figure_Data.xlsx
Description:
This Excel file contains the numerical data used to generate the figures in the manuscript.
Each worksheet corresponds to the related figure number.
Sheets included:
- Figure 3A: Droplet volume fractions between left and right outlets at a flow rate of 5 µL/min as a function of applied voltage.
- Figure 3B: Lateral droplet deflection as a function of voltage and flow rate (3, 5, and 7 µL/min).
- Figure 6A: Effect of electrode activation on droplet deflection. Deflection versus applied voltage for IDE1, IDE2, and both electrodes.
- Figure 6B: Volume fractions of the mother droplet before splitting and the two daughter droplets after splitting.

## Sheet: Figure 3A
Voltage (Vp)	Volume fraction (%)
	Left Junction		Right Junciton
	Mean	STD	Mean	STD
0	100	0	0	0
1	100	0	0	0
2	100	0	0	0
3	85.6	2.78	14.4	0.83
4	68.4	1.94	31.6	1.04
5	49.8	2.37	50.2	1.38
6	29.6	0.83	70.4	2.67
7	12.1	0.38	87.9	3.04
8	0	0	100	0
9	0	0	100	0
10	0	0	100	0

## Sheet: Figure 3B
Voltage (Vp)	Deflection (µm)
	3 ul/min		5 ul/min		7 ul/min
	Mean	STD	Mean	STD	Mean	STD
0	0	0	0	0	0	0
1	8.501	0.63	6.074	1.378	3.803	2.169
2	20.047	1.116	16.643	0.928	9.675	1.057
3	34.1665	1.956	24.315	0.756	15.213	0.963
4	44.5835	0.754	36.2805	1.332	24.77	1.321
5	60.8335	1.734	37.619	1.838	33.285	1.551
6	72.774	1.666	57.719	1.266	48.726	1.905
7	80.8335	0.348	70.8015	1.066	54.051	0.114
8	82.225	0.086	82.0525	1.454	66.3045	1.916
9	84.5835	1.652	85.27	1.812	78.4535	1.173
10	84.345	1.758	85.329	1.256	82.902	1.569

## Sheet: Figure 6A
	Deflection (µm)
Voltage (Vp)	IDT 2		IDT1		IDT 1-2
	Mean	STD	Mean	STD	Mean	STD
0	0	0	0	0	0	0
1	5.014	0.844	6.074	1.378	10.147	1.35
2	7.0235	1.62	16.643	0.928	24.263	2.33
3	13.0832	2.67	24.315	0.756	46.563	2
4	15.2918	1.46	36.2805	1.332	61.756	1.04
5	20.4168	1.816	37.619	1.838	75.53	1.43
6	30.387	2.56	57.719	1.266	83.966	2.07
7	40.9168	1.04	70.8015	1.066	82.797	0.8
8	49.1125	0.37	82.0525	1.454	84.575	2.36
9	56.2918	2.27	85.27	1.812	85.575	0.74
10	62.1725	1.91	85.329	1.256	85.326	2.3

## Sheet: Figure 6B
	Volume (nL)
Number	Mother	Daughter1	Daughter2
1	0.632	0.178	0.431
2	0.602	0.163	0.418
3	0.616	0.186	0.372
4	0.549	0.171	0.422
5	0.626	0.167	0.368
6	0.593	0.182	0.397
7	0.555	0.204	0.409
8	0.609	0.19	0.45
9	0.599	0.187	0.397
10	0.584	0.171	0.388
11	0.563	0.193	0.431
12	0.574	0.171	0.398
13	0.577	0.168	0.422
14	0.616	0.169	0.417
15	0.621	0.174	0.423
16	0.602	0.167	0.44
17	0.563	0.177	0.405
18	0.556	0.167	0.417
19	0.549	0.177	0.427
20	0.621	0.18	0.407
